# Supplementary material for: Outcomes of Beta-Lactam Allergic and Non-Beta-Lactam Allergic Patients with Intra-Abdominal Infection: A Case–Control Study
Source: Antibiotics (Basel). 2022 Dec 9;11(12):1786. doi: 10.3390/antibiotics11121786 (PMC9774689; doi:10.3390/antibiotics11121786)
Supplement: Supplementary file 1 [file antibiotics-11-01786-s001.zip]

Archive with 1 entries (1 files):
- antibiotics-2026512-supplementary.pdf
